# Supplementary material for: What Proportion of Female Sex Workers Practise anal Intercourse and How Frequently? A Systematic Review and Meta-analysis
Source: AIDS Behav. 2019 Apr 5;24(3):697–713. doi: 10.1007/s10461-019-02477-w (PMC6778486; doi:10.1007/s10461-019-02477-w)
Supplement: Supplementary file 2 — Supplementary material 2 (XLSX 35 kb) [file 10461_2019_2477_MOESM2_ESM.xlsx]

## Sheet: Table S1
	author	pubyear	Reference	Country	City or area	Sample size	Mean age	Survey year	Sex work definition	Workplace	Workplace categorisation	Clients per week	Interview method	Study design	Sampling	Partner type	AI prev.	Recall period	UAI prev.1	UVI prev.2	Condom use recall period	AI frequency data7	AI data also available by:
Van de Perre, 1985	Van de Perre	1985	Van de Perre, 1985	Rwanda	Ngoma	33	<28	1984	Cash	NS	NS	10+	FTFI	CS	CV	NA	NA	NS	NS	NS	NS	Y	None
Krogsgaard, 1986	Krogsgaard	1986	Krogsgaard, 1986	Denmark	Copenhagen	101	28+	1985	NS	B, M, Ph	Indoor	10+	FTFI	CS	CV	Any	0.129	Ever	NS	NS	NS	N	None
Van den Hoek, 1988	Van den Hoek	1988	Van den Hoek, 1988	The Netherlands	Amsterdam	116	<28	1985	NS	NS	NS	NS	FTFI	CH	CV	Client	0.19	6 months	NS	0.11	NS	N	None
			Mann, 1988	D.R. Congo	Kinshasa	377	<28	1985	Cash	B, H	Indoor	NS	FTFI	CS	CV	Any	0.072	1 year	NS	NS	NS	N	None
Araujo, 1990	Araujo	1990	Araujo, 1990	Brazil	Santos	45	<28	1986	NS	NS	NS	10+	FTFI	CS	CV	Any	0.355556	NS	NS	NS	NS	N	None
Philpot, 1991	Philpot	1991	Philpot, 1991	Australia	Sydney	231	28+	1986	CGS	NS	NS	10+	FTFI	CS	CV	Any	0.181818	NS	NS	NS	NS	N	Partner type (NP & clients)
Seidlin, 1988	Seidlin	1988	Seidlin, 1988	US	New York City	78	28+	1986	Cash	Ph	Indoor	<10	FTFI	CS	CV	Any	0.487	Ever	NS	NS	NS	N	None
Golenbock, 1988	Golenbock	1988	Golenbock, 1988	Peru	Callao	135	28+	1986	NS	NS	NS	10+	FTFI	CS	CV	Any	0.2	Ever	NS	NS	NS	N	None
Day, 1988	Day	1988	Day, 1988	UK	London	91	NS	1986	NS	NS	NS	NS	FTFI	CH	CV	Client	0.033	NS	0.33	0.41	NS	N	None
			Haastrecht, 1991	The Netherlands	Amsterdam	96	NS	1986	NS	NS	NS	10+	FTFI	CS	CV	Any	0.093	6 months	NS	NS	NS	N	None
Laga, 1993	Laga	1993	Laga, 1993	D.R. Congo	Kinshasa	431	<28	1988	NS	NS	NS	<10	FTFI	CS	CV	Any	0.143852	Ever	NS	NS	NS	N	None
Swaddiwudhipong, 1990	Swaddiwudhipong	1990	Swaddiwudhipong, 1990	Thailand	Tak	238	<28	1988	NS	Br	Indoor	10+	FTFI	CH	CV	Any	0.105042	Ever	NS	0.86	NS	N	None
Mak, 1991	Mak	1991	Mak, 1991	Belgium	Ghent	154	28+	1988	NS	Br	Indoor	10+	FTFI	CS	CV	Client	0.248175	NS	NS	0.130952	NS	N	None
			Kaptue, 1991	Cameroon	Yaounde	168	<28	1988	NS	S, B	Mixed	NS	FTFI	CS	CV	Any	0.03	NS	NS	NS	NS	N	None
			De Meis, 1991	Brazil	Rio de Janeiro	49	NS	1988	NS	NS	NS	10+	SAQ	CS	NS	Any	0.327	NS	NS	NS	NS	N	None
Modan, 1992	Modan	1992	Modan, 1992	Israel	Tel Aviv	180	28+	1988	NS	S	Outdoor	NS	FTFI	CS	CV	Any	0.1	Ever	NS	NS	NS	N	None
Pineda, 1992	Pineda	1992	Pineda, 1992	Spain	Andalusia	519	28+	1989	NS	NS	NS	10+	FTFI	CS	CV	Any	0.169557	NS	NS	0.741811	NS	N	None
Ward, 1993	Ward	1993	Ward, 1993	UK	London	280	<28	1989	NS	S, Hm, Br	Mixed	<10	FTFI	CS	CV	Client	0.0313725	1 week	0.5	0.0156863	1 week	N	Partner type (NP)
Ngugi, 1996	Ngugi	1996	Ngugi, 1996	Kenya	Multiple	299	<28	1989	Cash	NS	NS	<10	FTFI	CS	CV	Client	0.03	NS	NS	NS	NS	N	None
Wilson, 1989	Wilson	1989	Wilson, 1989	Zimbabwe	Harare	100	<28	1989	Cash	B	Indoor	10+	FTFI	CS	CV	Any	0.09	Ever	NS	0.463918	NS	N	None
Spina, 1992	Spina	1992	Spina, 1992	Italy	Multiple	53	NS	1989	NS	NS	NS	10+	SAQ	CS	CV	Client	0.09	NS	NS	NS	NS	N	Partner type (NP)
Rehle, 1992	Rehle	1992	Rehle, 1992	Thailand	Khon Kaen	356	<28	1990	NS	M, Br	Indoor	10+	FTFI	CS	CV	Any	0	1 month	NS	NS	NS	N	None
			Weinberg, 1999	US	San Francisco	45	28+	1990	NS	S	Outdoor	10+	FTFI	CS	CV	Client	0.19	NS	NS	NS	NS	N	None
Karim, 1995	Karim	1995	Karim, 1995	South Africa	Kwa-Zulu Natal	12	<28	1991	NS	S	Outdoor	10+	FTFI	CS	CV	Any	0	NS	0	NS	General	N	None
Wirawan, 1993	Wirawan	1993	Wirawan, 1993	Indonesia	Bali	71	<28	1991	NS	S, Br	Mixed	10+	FTFI	CS	CV	Client	0.0422535	1 week	1	0.652	1 week	N	None
Haastrecht, 1993	Haastrecht	1993	Haastrecht, 1993	The Netherlands	Amsterdam	201	28+	1991	CGS	Br	Indoor	10+	FTFI	CS	CV	Client	0.039801	6 months	NS	0.328358	NS	N	None
McKeganey, 1992	McKeganey	1992	McKeganey, 1992	UK	Glasgow	206	NS	1991	NS	S	Outdoor	NS	FTFI	CS	CV	Client	0.00970874	Ever	NS	NS	NS	N	None
Zapiola, 1995	Zapiola	1995	Zapiola, 1995	Argenitina	Buenos Aires	237	<28	1991	NS	M, H, Hm	Indoor	10+	FTFI	CS	CV	Client	0.65	NS	NS	NS	NS	N	None
Ghys, 2001	Ghys	2001	Ghys, 2001	Ivory Coast	Abidijan	1212	<28	1992	NS	NS	NS	10+	FTFI	CS	CV	Any	0.0635314	NS	NS	NS	NS	N	None
Rugpoa, 1993	Rugpoa	1993	Rugpoa, 1993	Thailand	Chiang Mai	326	<28	1992	NS	Br	Indoor	10+	FTFI	CS	CV	Client	0	1 day	0	0	1 day	N	None
Jana, 1994	Jana	1994	Jana, 1994	India	Calcutta	450	NS	1992	NS	NS	NS	NS	FTFI	CS	SRS	Client	0.0355556	NS	NS	NS	NS	N	None
Gossop , 1995	Gossop	1995	Gossop , 1995	UK	London	51	<28	1992	Cash	NS	NS	<10	SAQ6	CS	CV	Client	0.45098	NS	0.217391	0.24	General	N	None
Juarez-Figueroa, 1998	Juarez-Figueroa	1998	Juarez-Figueroa, 1998	Mexico	Mexico City	1498	<28	1992	NS	S, B, Br	Mixed	NS	SAQ	CS	CV	Client	0.000667557	NS	NS	NS	NS	N	None
Martin, 1998	Martin	1998	Martin, 1998	Kenya	Mombasa	779	<28	1993	NS	NS	NS	<10	FTFI	CH	CV	Any	0.00385109	1 week	NS	NS	NS	N	None
Bhatta, 1994	Bhatta	1994	Bhatta, 1994	Nepal	Kathmandu valley	341	<28	1993	Cash	S, B	Mixed	<10	FTFI	CS	CV	Client	0.35	NS	NS	NS	NS	N	None
Wong, 1996	Wong	1996	Wong, 1996	Singapore	Singapore	253	28+	1994	NS	Br	Indoor	10+	FTFI	RCT	CV	Any	0.02	NS	NS	NS	NS	N	None
Weber, 2002	Weber	2002	Weber, 2002	Canada	Montreal	88	<28	1995	CGS	NS	NS	NS	FTFI	CH	CV	Any	0.397727	6 months	0.8	0.965909	General	N	None
Edwards, 2006	Edwards	2006	Edwards, 2006	US	National	160	<28	1995	CGS	NS	NS	NS	ACASI	CS	CRS	Any	0.093	Ever	NS	NS	NS	N	None
Thuy, 1998	Thuy	1998	Thuy, 1998	Vietnam	S. Vietnam	968	<28	1995	Conv	S, B, M, Br	Mixed	<10	FTFI	CS	CV	Any	0.01	Ever	NS	NS	NS	N	None
Ryan, 1998	Ryan	1998	Ryan, 1998	Cameroon	Multiple	2260	<28	1995	NS	NS	NS	NS	FTFI	CS	CV	Any	0.144818	Ever	NS	NS	NS	N	None
Van Damme, 2002	Van Damme	2002	Van Damme, 2002	Multi country7	Various	765	<28	1996	NS	NS	NS	10+	CD	RCT	CV	Any	0.141176	1 month	NS	0.501	NS	Y	Country
Dunkle, 2005	Dunkle	2005	Dunkle, 2005	South Africa	Jo'burg	295	<28	1996	NS	S, H	Mixed	10+	FTFI	CS	CV	Any	0.0576271	Ever	NS	0.35	NS	N	None
Karim, 1998	Karim	1998	Karim, 1998	South Africa	Kwa-Zulu Natal	145	<28	1996	NS	S	Outdoor	10+	FTFI	CS	CV	Client	0.430556	NS	NS	NS	NS	N	None
Westhoff, 2000	Westhoff	2000	Westhoff, 2000	Russia	Moscow	18	28+	1996	NS	H	Indoor	NS	FTFI	CS	CV	Client	0.166667	NS	NS	NS	NS	N	Country (Mexico)
Wong, 1999	Wong	1999	Wong, 1999	Singapore	Singapore	444	<28	1996	Conv	S, M, Hm, Br	Mixed	10+	FTFI	CS	SRS	Any	0.0515	NS	0.788261	0.2215	NS	N	Workplace (Brothel & other)
			Johnson,2001	US	NA	172	28+	1997	CGS	NS	NS	<10	NS	CS	NS	Client	0.01	NS	NS	NS	NS	N	Partner type (NP)
Fonck, 2000	Fonck	2000	Fonck, 2000	Kenya	Nairobi	318	28+	1998	NS	B,Hm	Indoor	10+	FTFI	RCT	RDS	Any	0.141509	NS	NS	NS	NS	N	None
Ramjee, 1999	Ramjee	1999	Ramjee, 1999	South Africa	Durban	52	<28	1998	Cash	NS	NS	10+	FTFI	CS	CV	Any	NA	NS	NS	0.242647	NS	Y	Interview method (daily FTFI & CD)
Brahme, 2006	Brahme	2006	Brahme, 2006	India	Maharashtra	485	28+	1998	Cash	NS	NS	NS	FTFI	CH	CV	Client	0.0136	NS	NS	NS	NS	N	None
Van den Hoek, 2001	Van den Hoek	2001	Van den Hoek, 2001	China	Guangdong	966	<28	1998	NS	B, M, Ph, H	Indoor	<10	FTFI	CS	CV	Any	0.00828157	2 months	NS	NS	NS	N	None
Voeten, 2007	Voeten	2007	Voeten, 2007	Kenya	Nyanza	64	<28	1999	NS	S, B	Mixed	<10	CD	CS	CV	Any	NA	NS	NS	NS	NS	Y	Rural and urban
Katsulis, 2012	Katsulis	2012	Katsulis, 2012	Mexico	Tijuana	126	<28	1999	NS	S, B, Br	Mixed	<10	FTFI	CS	CV	Client	0.1	NS	NS	NS	NS	N	None
Chan, 2002	Chan	2002	Chan, 2002	Hong Kong	Hong Kong	2816	28+	1999	NS	NS	NS	<10	FTFI	CS	CV	Client	0.027	NS	0.616	0.269	NS	N	None
Plumridge, 2001	Plumridge	2001	Plumridge, 2001	New Zealand	Christchurch	298	28+	1999	NS	S, M, Ph	Mixed	10+	FTFI	CS	CV	Client	0.126174	NS	NS	NS	NS	N	Workplace (Indoor & street)
Bautista, 2009	Bautista	2009	Bautista, 2009	Argentina	Multiple	625	NS	2000	CGS	S, B, M, Br	Mixed	10+	FTFI	CS	RDS	Client	0.1136	NS	NS	NS	NS	N	None
Qu, 2002	Qu	2002	Qu, 2002	China	Baise	482	<28	2000	Cash	B, M, H	Indoor	<10	FTFI	CS	CV	Client	0.0104384	1 month	NS	NS	NS	N	None
Allen , 2006	Allen	2006	Allen , 2006	Guyana	Georgetown	241	28+	2000	NS	S, B, Ph, H, Br	Mixed	NS	FTFI	CS	CV	Any	0.156	NS	NS	NS	NS	N	HIV status
Ramjee, 2005	Ramjee	2005	Ramjee, 2005	South Africa	Kwa-Zulu Natal	416	<28	2001	NS	S	Outdoor	10+	FTFI	CH	CV	Any	0.4	NS	NS	NS	NS	N	None
Jeal, 2007	Jeal	2007	Jeal, 2007	UK	Bristol	142	<28	2001	NS	SM	Mixed	10+	FTFI	CS	CV	Any	0.133803	1 week	NS	NS	NS	N	Workplace
Stanekova, 2004	Stanekova	2004	Stanekova, 2004	Slovakia	Multiple	32	<28	2001	NS	NS	NS	10+	SAQ	CS	CV	Client	0.03	NS	NS	NS	NS	N	None
Schwandt, 2006	Schwandt	2006	Schwandt, 2006	Kenya	Meru	147	28+	2002	Self ID	NS	NS	<10	FTFI	CS	SRS	Any	0.408163	fmark	0.55	0.34	General	Y	Partner type (NP, New & Reg. Cli)
Van Veen, 2010	Van Veen	2010	Van Veen, 2010	The Netherlands	Multiple	487	28+	2002	CGS	NS	NS	10+	FTFI	CS	CV	Client	0.09	NS	NS	NS	NS	N	None
Vall-Mayans, 2007	Vall-Mayans	2007	Vall-Mayans, 2007	Spain	Barcelona	301	<28	2002	NS	S	Street	NS	FTFI	CS	CV	Client	0.073	NS	NS	NS	NS	N	Partner type (NP)
Ferguson, 2003	Ferguson	2003	Ferguson, 2003	Kenya	Meru	339	NS	2003	NS	NS	NS	NS	FTFI	CS	CV	Any	0.20059	Ever	NS	NS	NS	N	None
Dandona, 2005	Dandona	2005	Dandona, 2005	India	Multiple	6648	<28	2003	NS	S, Hm, Br	Mixed	<10	FTFI	CS	CV	Client	0.00194647	15 days	NS	NS	NS	N	None
Seib, 2010	Seib	2010	Seib, 2010	Australia	Queensland	247	28+	2003	NS	S, Hm, Br	Mixed	NS	SAQ6	CS	RDS	Client	0.161943	NS	NS	NS	NS	N	First survey round (1991)
Trani, 2006	Trani	2006	Trani, 2006	Italy	Milan	241	28+	2003	NS	S	Street	10+	FTFI	CS	CV	Client	0.097	1 week	0	0.00429185	1 week	N	None
Markosyan, 2007	Markosyan	2007	Markosyan, 2007	Armenia	Multiple	98	28+	2003	Self ID	NS	NS	NS	FTFI	CS	CV	Any	0.28	1 month	0.41	NS	1 month	Y	None
Nguyen, 2008	Nguyen	2008	Nguyen, 2008	Vietnam	Soc Trang	406	<28	2003	NS	S, B, M, Br	Mixed	<10	FTFI	CS	CV	Any	0.0270936	Ever	NS	NS	NS	N	None
Trevisol, 2005	Trevisol	2005	Trevisol, 2005	Brazil	Imbituba	90	<28	2003	NS	S, B	Mixed	10+	FTFI	CS	CV	Any	0.178	NS	NS	NS	NS	N	None
Azim, 2006	Azim	2006	Azim, 2006	Bangladesh	Multiple	82	<28	2004	NS	NS	NS	NS	FTFI	CH	RDS	Any	0.1566	Ever	NS	NS	NS	N	None
Ojeda, 2009	Ojeda	2009	Ojeda, 2009	Mexico	Tijuana	471	28+	2004	CGS	NS	NS	<10	FTFI	CS	CV	Any	0.301	6 months3	NS	NS	NS	N	Partner type (clients & NP)
Sarkar, 2006	Sarkar	2006	Sarkar, 2006	India	West Bengal	2076	28+	2004	NS	Br	Indoor	10+	FTFI	CS	CV	Any	0.025	NS	NS	NS	NS	N	None
Sarkar, 2005	Sarkar	2005	Sarkar, 2005	India	Kolkata	622	<28	2004	NS	Br	Indoor	10+	FTFI	CS	CV	Any	0.02	NS	NS	NS	NS	N	None
Ruan, 2005	Ruan	2005	Ruan, 2005	China	Multiple	343	<28	2004	Cash	S, B, M	Mixed	<10	FTFI	CS	CV	Any	0.047	6 months	NS	NS	NS	N	None
Wang, 2005	Wang	2005	Wang, 2005	China	Nanning	454	<28	2004	NS	B, M	Indoor	<10	SAQ	CS	CV	Client	0.02	NS	NS	NS	NS	N	None
Bokhari, 2007	Bokhari	2007	Bokhari, 2007	Pakistan	Multiple	827	28+	2004	Cash	NS	NS	<10	FTFI	CS	CV	Client	0.0580411	1 week	0.79	0.638	Last sex	N	None
Beattie, 2010	Beattie	2010	Beattie, 2010	India	Multiple	3852	28+	2005	NS	S, Hm, Br	Mixed	10+	FTFI	CS	CRS	Any	0.127588	Ever	0.375	NS	1 month	N	None
Decker, 2012	Decker	2012	Decker, 2012	Russia	Moscow	147	<28	2005	CGS	S, H, Ph	Mixed	10+	FTFI	CS	CV	Client	0.39	NS	NS	0.211	NS	N	None
Alexander, 2014	Alexander	2014	Alexander, 2014	India	Multiple	9667	28+	2005	NS	NS	NS	<10	FTFI	CS	CRS	Any	0.119272	Ever	0.272333	NS	Last sex	N	None
Koblin, 2010	Koblin	2010	Koblin, 2010	US	New York City	320	28+	2005	CGS	NS	NS	NS	ACASI	CS	CV	Client	0.190625	3 months3	NS	NS	NS	N	None
Van der Elst , 2009	Van der Elst	2009	Van der Elst , 2009	Kenya	Mombasa	139	28+	2006	CGS	NS	NS	<10	ACASI	CS	CV	Any	0.395683	3 months	0.818182	0.444444	1 week	N	interview method (ACASI)
Cai, 2010	Cai	2010	Cai, 2010	China	Shanghai	324	<28	2006	Cash	M	Indoor	<10	FTFI	CS	CRS	Client	0.175926	Ever	0.421	0.299	General	N	None
Todd, 2010	Todd	2010	Todd, 2010	Afghanistan	Multiple	520	28+	2006	NS	S, B	Mixed	<10	FTFI	CS	CV	Client	0.227	Ever	NS	NS	NS	N	None
Mishra, 2013	Mishra	2013	Mishra, 2013	Pakistan	Multiple	3647	<28	2006	CGS	Hm, Br	Indoor	<10	FTFI	CS	CRS	Client	0.167	1 month	NS	NS	NS	N	Second survey round (2011)
Hanck, 2008	Hanck	2008	Hanck, 2008	India	Andhra Pradesh	543	28+	2006	Cash	NS	NS	NS	FTFI	CS	RDS	Client	0.188	1 month3	NS	NS	NS	N	Interview method (PB)
Medhi, 2012	Medhi	2012	Medhi, 2012	India	Multiple	426	<28	2006	CGS	H, Hm	Indoor	<10	FTFI	CS	RDS	Client	0.20892	NS	NS	NS	NS	N	None
Creighton, 2007	Creighton	2007	Creighton, 2007	UK	London	25	28+	2006	NS	NS	NS	NS	NS	CS	CV	Client	0.84	NS3	NS	NS	NS	N	None
Carney, 2016	Carney	2016	Carney, 2016	South Africa	Durban	457	<28	2007	Self ID	S, B	Mixed	<10	FTFI	CS	CV	Any	0	3 months	NS	NS	NS	Y	None
Decker, 2010	Decker	2010	Decker, 2010	Thailand	National	814	<28	2007	NS	B, M, Br	Indoor	NS	FTFI	CS	CV	Any	0.032	1 month	NS	NS	NS	N	Violence victimatisation
Hawkes, 2009	Hawkes	2009	Hawkes, 2009	Pakistan	Multiple	540	28+	2007	CGS	NS	NS	<10	ACASI	CS	RDS	Client	0.287037	1 year	0.388889	0.617537	Last sex	N	Recall period (ever)
			Kakar, 2010	Australia	Sydney	185	28+	2007	Self ID	B, M, Hm, Br	Indoor	10+	FTFI	CS	CV	Any	0.147	NS	NS	NS	NS	N	None
Reed , 2010	Reed	2010	Reed , 2010	India	Andhra Pradesh	673	28+	2007	Cash	S, Hm	Mixed	10+	FTFI	CS	RDS	Client	0.15	1 month	NS	0.157504	NS	N	None
Surywanshi, 2016	Surywanshi	2016	Surywanshi, 2016	India	Multiple	5498	28+	2007	NS	S, Br	Mixed	NS	FTFI	CS	CV	Client	0.19	NS	NS	NS	NS	N	None
Veldhuijzen, 2011	Veldhuijzen	2011	Veldhuijzen, 2011	Kenya	Mombasa	820	28+	2007	CGS	NS	NS	<10	FTFI	CS	CV	Any	0.0426829	3 months	NS	0.368293	NS	N	Country (Rwanda)
Bradley, 2011	Bradley	2011	Bradley, 2011	India	Karnataka	2394	NS	2008	NS	S, Hm, Br	Mixed	NS	FTFI	CS	TLS	Any	0.10401	Ever	0.310345	NS	Last sex	Y	First survey round (2006)
Das, 2011	Das	2011	Das, 2011	India	Multiple	417	28+	2008	Cash	S, Hm	Mixed	<10	FTFI	CS	CV	Any	0.146	3 months	0.246	0.173	Last sex	N	None
Decker, 2012	Decker	2012	Decker, 2012	US	N. California	31	<28	2008	CGS	NS	NS	<10	ACASI	CS	CV	Any	0.387	3 months	NS	NS	NS	N	None
Hladik, 2017	Hladik	2017	Hladik, 2017	Uganda	Kampala	942	<28	2008	Cash	NS	NS	NS	ACASI	CS	RDS	Any	0.15	1 month	NS	NS	NS	Y	Recall period (ever)
Parcesepe, 2015	Parcesepe	2015	Parcesepe, 2015	Mongolia	Ulaanbaatar	222	28+	2008	CGS	NS	NS	NS	ACASI	CS	CV	Client	0.252252	3 months	0.732143	0.666667	3 months	N	Partner type -(NP)
Priddy , 2011	Priddy	2011	Priddy , 2011	Kenya	Nairobi	200	28+	2008	CGS	NS	NS	10+	FTFI	CH	CV	Any	0.37	1 month	NS	NS	NS	N	Partner type (NP, New & Reg. Cli)
Raj, 2011	Raj	2011	Raj, 2011	India	Mumbai	211	28+	2008	Cash	NS	NS	10+	FTFI	CS	CV	Client	0.0521327	3 months	NS	0.288462	NS	N	None
Wong, 2012	Wong	2012	Wong, 2012	Singapore	Singapore	167	<28	2008	NS	B, M	Indoor	10+	FTFI	CS	CRS	Client	0.197605	NS	0.545455	0.479042	General	N	None
			Deschamps, 2013	Haiti	Porto Prince	334	<28	2008	CGS	S, B, Ph, H, Hm, Br	Mixed	10+	FTFI	CH	CV	Any	0.165	6 months3	NS	NS	NS	N	Country (Dominican Republic and Puerto Rico)
Hakre, 2013	Hakre	2013	Hakre, 2013	Panama	National	999	28+	2009	Self ID	S, Br	Mixed	<10	FTFI	CS	CV	Client	0.147225	Ever	NS	NS	NS	N	Partner type (NP)
Kassaian, 2011	Kassaian	2011	Kassaian, 2011	Iran	Isfahan	91	28+	2009	Cash	NS	NS	<10	FTFI	CS	CV	Client	0.342	NS	NS	NS	NS	N	None
Marek, 2013	Marek	2013	Marek, 2013	Hungary	Pecs	34	28+	2009	CGS	NS	NS	10+	SAQ	CS	CV	Client	0.5	NS	0.176471	0.0588235	General	Y	None
Remis, 2015	Remis	2015	Remis, 2015	China	Shanghai	750	<28	2009	NS	B, M, Br	Indoor	<10	FTFI	CS	CRS	Client	0.0409605	NS	NS	NS	NS	N	None
Sagtani, 2013	Sagtani	2013	Sagtani, 2013	Nepal	E Nepal	210	NS	2009	NS	S, B	Mixed	NS	FTFI	CS	CV	Any	0.114286	M	NS	NS	NS	N	None
Tucker, 2012	Tucker	2012	Tucker, 2012	India	Multiple	555	28+	2009	NS	NS	NS	<10	FTFI	CS	CRS	Any	0.133333	1 month	0.12	NS	Last sex	Y	Recall period (ever)
			Cepeda, 2015	Mexico	Multiple	109	28+	2010	Cash	B, H	Indoor	<11	FTFI	CS	CRS	Client	0.25	1 week3	NS	NS	NS	N	Partner type (NP)
Kazerooni, 2014	Kazerooni	2014	Kazerooni, 2014	Iran	Shiraz	278	28+	2010	CGS	NS	NS	NS	FTFI	CS	RDS	Any	0.07	1 month	0.33	NS	1 month	N	Partner type (NP)
Kelly-Hanku, 2014	Kelly-Hanku	2014	Kelly-Hanku, 2014	Papua N. Guinea	Multiple	411	28+	2010	CGS	NS	NS	<10	ACASI	CS	RDS	Client	0.489051	6 months	0.158163	0.197044	Last sex	N	Partner type (NP)
Kinsler, 2014	Kinsler	2014	Kinsler, 2014	Peru	Lima	120	<28	2010	Reg	Br	Indoor	NS	FTFI	RCT	SRS	Client	0.32	Ever	0.421053	0.12	1 month	N	Partner type (NP)
Valadez, 2013	Valadez	2013	Valadez, 2013	Libya	Tripoli	69	<28	2010	Cash	S, B, M, Br	Mixed	<10	FTFI	CS	RDS	Any	0.0289855	Ever	NS	NS	NS	N	None
Augusto, 2016	Augusto	2016	Augusto, 2016	Mozambique	Multiple	1240	<28	2011	Cash	NS	NS	<10	FTFI	CS	RDS	Any	0.21827	Ever	NS	NS	NS	N	City
Bradley, 2012	Bradley	2012	Bradley, 2012	India	Bangalore	270	28+	2011	NS	Hm, Br	Indoor	10+	FTFI5	CH	TLS	Any	0.188889	Ever	NS	0.0296296	NS	Y	None
Decker, 2014	Decker	2014	Decker, 2014	Russia	Multiple	754	<28	2011	Cash	S, B	Mixed	10+	ACASI	CS	RDS	Client	0.222812	6 months	NS	0.164456	NS	N	None
Patra, 2013	Patra	2013	Patra, 2013	India	Andhra Pradesh	795	28+	2011	Cash	S, Hm, Br	Mixed	<10	FTFI	CS	TLS	Any	0.23	1 year	0.043	NS	Last sex	N	None
Van Gemert, 2014	Van Gemert	2014	Van Gemert, 2014	Vanuatu	Port Villa	149	<28	2011	CGS	NS	NS	<10	FTFI	CS	RDS	Any	0.295302	1 year	0.613636	NS	Last sex	N	None
Roth, 2014	Roth	2014	Roth, 2014	US	Indianapolis	26	28+	2012	CGS	NS	NS	<10	CD	CS	CV	Any	0.143	1 week	NS	NS	NS	N	Recall period (1 month & 1 year)
Bugssa, 2015	Bugssa	2015	Bugssa, 2015	Ethiopia	Mekelle	348	<28	2013	Reg	B, H, Hm	Indoor	NS	FTFI	CS	SRS	Any	0.0940439	NS	NS	NS	NS	N	None
			Grosso, 2015	Burkina Faso	Multiple	698	<28	2013	Cash	H, Hm	Indoor	NS	FTFI	CS	RDS	Any	0.187	1 year	NS	NS	NS	N	City (Ouagadougou and Bobo-Diaulasso
Wong, 2015	Wong	2015	Wong, 2015	Hong Kong	Hong Kong	340	28+	2013	CGS	S, B, M, Br	Mixed	<10	FTFI	CS	CV	Client	0.041	6 months	0.571	0.337	NS	N	None
			Longo, 2017	Central African Republic	Bangui	345	<28	2014	CGS	S, B, H, Br	Mixed	NS	FTFI	CS	CV	Client	0.24	Last client	NS	NS	NS	N	None
Maheu-Giroux, 2017	Maheu-Giroux	2017	Maheu-Giroux, 2017	Cote d'Ivoire	Abidjan	466	<28	2014	Cash	NS	NS	10+	FTFI	CS	RDS	Any	0.19	1 week	NS	NS	NS	Y	Recall period (1M & 12M) & partner type
Taghizadeh, 2015	Taghizadeh	2015	Taghizadeh, 2015	Iran	Sari	190	28+	2014	NS	NS	NS	<10	FTFI	CS	CV	Client	0.42	NS	NS	NS	NS	N	None
Tamene, 2015	Tamene	2015	Tamene, 2015	Ethiopia	Gondar	488	<28	2014	NS	S, B, H	Mixed	<10	FTFI	CS	CV	Any	0.131	NS	0.46875	NS	General	N	None
			Sileo, 2018	Uganda	Lake Victoria	75	28+	2014	NS	S, Hm	Mixed	NS	ACASI	CS	CV	Any	0	1 month	NS	NS	NS	N	None
Anteneh, 2017	Anteneh	2017	Anteneh, 2017	Ethiopia	Finote Selam	389	<28	2015	NS	S, B, Ph, Hm	Mixed	<10	FTFI	CS	CV	Any	0.033419	Ever	NS	NS	NS	N	None
			Coetzee, 2017	South Africa	Soweto	508	28+	2016	Cash	S, B, H, Br	Mixed	10+	FTFI	CS	RDS	Client	0.22	NS	0.293	NS	NS	N	None
			Table S1: Study and participant data for each study, arranged by survey year. Where AI data were reported for sub-groups of the sample, data from the largest denominator is presented.
			Header abbreviations: AI=anal intercourse, UAI=anal intercourse unprotected by condoms, UVI=vaginal intercourse unprotected by condoms
			Sex work definitions abbreviations: Cash=report receiving money in exchange for sex, CGS=report receiving money, goods or services in exchange for sex, Reg=registered as sex wokers, Conv=been convicted for sex work, Self ID=self-identify as a sex worker, NS=not stated, Mix Informal=mixed locations such as streets, bars, hotels, but not including brothels, Mix=mixed locations including brothels
			Workplace abbreviations: S=streets (also includes parks, bazaars and truckstops), B=bars (also includes nightclubs, restaurants and karaoke bars), M=massage parlours (also includes hair salons and saunas), Ph=phone (also includes agency and escort work and online), H=Hotels, Hm=Home (includes FSW's own home, clients home or someone else home or room rented by FSW), P=Prison, Br=Brothel
			Interview methods abbreviations: ACASI=audio-computer assisted self-interview, FTFI=face-to-face interview, SAQ=self-administered questionnaire, CD=coital diary, PB=polling booth
			Sampling method abbreviations: CRS=cluster random sample, RDS=respondent driven sample, SRS=simple random sample, CV=convenience sample, TLS=time-location sample
			Partner type abbreviations: New cli.=new or one-off clients, Reg. Cli.=regular clients, NP=non-paying or primary partner, CP=current partner
			1The prevalence of AI unprotected by condoms among those reporting AI. 2 Equivalent measure for vaginal intercourse. 3Prevalence for UAI only was reported.
			4Sampling method also included TLC. 5Baseline data, including AI prevalence was collected via FTFI and sex act data was collected by daily telephone calls during follow-up.
			6FTFI was also available depending on participant ability/preference. 7AI frequency data is presented in full in Table 3. 8Thailand, Benin, Cote d'Ivoire, South Africa
